# Supplementary material for: Withania somnifera (Ashwagandha) Improves Spatial Memory, Anxiety and Depressive-like Behavior in the 5xFAD Mouse Model of Alzheimer’s Disease
Source: Antioxidants (Basel). 2024 Sep 25;13(10):1164. doi: 10.3390/antiox13101164 (PMC11504317; doi:10.3390/antiox13101164)
Supplement: Supplementary file 1 [file antioxidants-13-01164-s001.zip]

Archive with 1 entries (1 files):
- antioxidants-3183625-supplementary.pdf
